# Supplementary material for: An eDiary App Approach for Collecting Physiological Sensor Data from Wearables together with Subjective Observations and Emotions
Source: Sensors (Basel). 2022 Aug 16;22(16):6120. doi: 10.3390/s22166120 (PMC9414387; doi:10.3390/s22166120)
Supplement: Supplementary file 1 [file sensors-22-06120-s001.zip]

Archive with 6 entries (5 files):
- supplementary_materials/
- supplementary_materials/v0.4.0_sample_data_chart.png
- supplementary_materials/v0.4.0_documentation.pdf
- supplementary_materials/ediary-android-app-0.4.0.zip
- supplementary_materials/v0.4.0_ediary_android_app.apk
- supplementary_materials/v0.4.0_sample_data.sqlite
